# Supplementary material for: Epigenetic Signatures in an Italian Cohort of Parkinson’s Disease Patients from Sicily
Source: Brain Sci. 2025 Dec 25;16(1):31. doi: 10.3390/brainsci16010031 (PMC12839038; doi:10.3390/brainsci16010031)
Supplement: Supplementary file 1 [file brainsci-16-00031-s001.zip]

Archive with 1 entries (1 files):
- brainsci-4049051-supplementary.pdf
